# Supplementary material for: Noise-Reduction and Sensitivity-Enhancement of a Sleeping Beauty-Based Tet-On System
Source: Genes (Basel). 2022 Sep 20;13(10):1679. doi: 10.3390/genes13101679 (PMC9602432; doi:10.3390/genes13101679)
Supplement: Supplementary file 1 [file genes-13-01679-s001.zip]

Archive with 1 entries (1 files):
- genes-1905640-supplementary.pdf
